# Supplementary material for: Sustained Endurance Training Leads to Metabolomic Adaptation
Source: Metabolites. 2022 Jul 16;12(7):658. doi: 10.3390/metabo12070658 (PMC9323347; doi:10.3390/metabo12070658)
Supplement: Supplementary file 1 [file metabolites-12-00658-s001.zip]

Archive with 1 entries (1 files):
- metabolites-1803773-supplementary.pdf
